# Supplementary material for: The Pipeline Repertoire for Ig-Seq Analysis
Source: Front Immunol. 2019 Apr 30;10:899. doi: 10.3389/fimmu.2019.00899 (PMC6503734; doi:10.3389/fimmu.2019.00899)
Supplement: Supplementary Table 1 — The Pipeline repertoire. The most common features for each pipeline are written into each square. Check symbols, a feature performed by the corresponding tool but there is scarce, or no detailed information about how the process is performed; empty squares, the corresponding feature is not included in the specific tool at the moment of assembling the table. The table can be downloaded in a spreadsheet format at https://github.com/Flores-JassoLab. [file Table_1.XLSX]

## Sheet: Hoja 1
		Supplementary Table 1										Supplementary Table 1. (continued)													Supplementary Table 1. (continued)
			BROAD SPECTRUM PIPELINES										MODULAR PIPELINES													SPECIALIZED PIPELINES
			IgReC	ImmunediveRsity	Immcantation Framework	IGGalaxy	VDJServer						MiGEC	IMSEQ	MiXCR	LymAnalyzer	Partis	ImmuneDB	Vidjil							SONAR	TRiGS	IMEX	IRProfiler	VDJtools	DivE	BASELINe	AbSim
BASIC PROCESSING	PREPROCESSING	Amplification methods supported		▸ RACE	pRESTO ▸ Multiplex PCR ▸ RACE ▸ Can perform demultiplexing		▸ Access to pRESTO or VDJPipe			BASIC PROCESSING	PREPROCESSING	Amplification methods supported	▸ Multiplex PCR, RACE ▸ Can perform demultiplexing		▸ RACE ▸ RNA seq								BASIC PROCESSING	PREPROCESSING	Amplification methods supported	▸ Single-end
		Sequencing supported	▸ Single-end ▸ Paired-ends	▸ Single-end ▸ Paired-ends	▸ Single-end ▸ Paired-ends (overlapping or not)							Sequencing supported	▸ Paired-ends	▸ Single-end ▸ Paired-ends	▸ Single-end ▸ Paired-ends										Sequencing supported	▸ Paired-ends
		Quality filtering		▸ Read quality	▸ Read quality							Quality filtering	▸ Cluster average quality	▸ Read quality filtering ▸ Group quality filtering	✓										Quality filtering	✓				▸ Frequency based correction ▸ Frequency based filtering
		Amplification error correction	▸ UMI based correction ▸ Amplification correction without the need for UMI	▸ Amplification correction without the need for UMI	▸ UMI based correction							Amplification error correction	▸ UMI based correction	▸ Amplification correction without the need for UMI	▸ Amplification correction with and without UMI										Amplification error corrcetion
	V(D)J ALIGNMENT	V(D)J ALignment	VJ	VJ	TIgER ▸ Takes already aligned reads and corrects it detecting new alleles	▸ Wraps IgBlast ▸ Wraps IMGT HighV-QUEST	▸ Wraps IgBlast				V(D)J ALIGNMENT	V(D)J ALignment	✓	VJ	VDJ + C	VDJ	VDJ	VJ	VJ					V(D)J ALIGNMENT	V(D)J ALignment				▸ Wraps IMGT HighV-QUEST ▸ 11 filtering criteria
	CLONAL GROUPING	Clonotype definition(s)	▸ Grouping by Hamming graphs	▸ Unique antibodies	Change-O ▸ VJ + CDR3 (common ancestor) ▸ VJ + CDR3-AA	▸ VJ CDR-AA ▸ VJ CDR nucleotide	▸ Wraps Change-O and Alakazam				CLONAL GROUPING	Clonotype definition(s)	▸ Unique antibodies	▸ Unique antibodies	▸ Unique antibodies ▸ Can group by C		▸ Common ancestor	▸ VJ+ CDR3-AA	▸ Unique antibodies					CLONAL GROUPING	Clonotype definition(s)	▸ VJ + CDR3 (Common ancestor)	▸ VJ + CDR3 (Common ancestor) ▸ VJ + CDR3-AA	▸ VJ + CDR3 ▸ VJ + CDR3-AA	▸ VDJ + CDR3-AA ▸ VJ+ CDR3-AA ▸ V + CDR3-AA ▸ J + CDR3 ▸ CDR3
		Removes nonfunctional reads			✓	✓						Removes nonfunctional reads		✓											Removes nonfunctional reads			✓		✓
		Lineage Tree	▸ Lineage tree and Hamming graphs	▸ Network graphical representation	Alakazam							Lineage Tree						✓							Lineage Tree		✓	✓			✓
REPERTOIRE CHARACTERIZATION AND ANALYSIS	DIVERSITY	Basic Characterization	IgDiversityAnalyzer ▸ Relative/absolute frequency of clonotypes		Alakazam ▸ Physicochemical properties of AA sequences ▸ V(D)J allele/ gene usage		▸ Wraps Alakazam			REPERTOIRE CHARACTERIZATION AND ANALYSIS	DIVERSITY	Basic Characterization				▸ CDR3 extraction and characterization		▸ V length distribution ▸ CDR3 length distribution ▸ V, J usage					REPERTOIRE CHARACTERIZATION AND ANALYSIS	DIVERSITY	Basic Characterization			▸ Number of productive / unproductive reads ▸ VDJ gene total and relative frequencies	▸ Clonotype quantification ▸ V, J gene usage	▸ Read counts ▸ Mean clonotype sizes ▸ Non-functional reads ▸ Histogram of CDR3 nucleotide length
		Diversity Index	IgDiversityAnalyzer ▸ Simpson Index (SI) ▸ Clonal Simpson Index (CSI) ▸ Ratio SI/CSI	▸ Gini index ▸ Shannon Weiner index ▸ Shannon normalized	▸ Species richness ▸ Shannon Weiner ▸ Inverse simpson ▸ Berger Parker ▸ Total diversity estimation: Chao1							Diversity Index							▸ Shannon-Wiener ▸ Inverse Simpson						Diversity Index		▸ Gini index	▸ IMEX calculates sequence diversity using a more elaborated data mining approach.		▸ Shannon-Wiener ▸ Inverse Simpson ▸ D50 index, a recently developed immune diversity estimate ▸ Lower bound total diversity: Chao1 or Efron-Thisted estimate	▸ DiVE species richness estimate (fits different models and selects the top 5 model to estimate species richness)
		PLOTS	IgDiversityAnalyzer ▸ CDR3 length distribution ▸ CDR3 nucleotide content per position ▸ CDR3 aminoacid content ▸ VJ usage heatmap	▸ Histogram of CDR3 length distribution ▸ Proportion of AA in CDR3 ▸ AA distribution of CDR3 ▸ VJ use heatmap ▸ Rarefaction curve	▸ Clonal abundance distribution ▸ V(D)J allele/gene usage graphs ▸ Rarefaction curve	▸ VJ VD and DJ gene usage heatmaps						PLOTS													PLOTS	▸ CDR3 length distribution	▸ CDR3 length distribution ▸ Histograms for VJ gene usage	▸ VDJ usage (heatmaps or histogram) ▸ Productive/ non productive pie charts ▸ Diversity curve		▸ V, J, VJ usage (heatmap and hierarchical clustering) ▸ Clonality plot (Plots a three-layer donut chart to visualize the repertoire clonality) ▸ Rarefaction plot	▸ Rarefaction plot
	MUTATION ANALYSIS	Mutation Analysis	IgDiversityAnalyzer ▸ Identifies mutation type (substitution, insertion, deletion) ▸ V region mutation and AA change table ▸ Identifies synonym or stop codon mutations	▸ Identifies synonymous and non synonymous mutations	SHazaM ▸ Quantification of mutational load ▸ Statistical models of SHM targetting patterns ▸ Tools to build SHM targeting models from data ▸ Analysis of selection pressure using BASELINe		▸ Wraps SHazaM				MUTATION ANALYSIS	Mutation Analysis					▸ Mutation frequencies ▸ Identification of non-templated insertions							MUTATION ANALYSIS	Mutation Analysis	▸ V, J usage						▸ Identifies point and silent mutations ▸ Identifies and quantifies positive or negative selection ▸ Germline normalization for direct comparisson of different repertoires
		PLOTS	IgDiversityAnalyzer ▸ SHM vs relative position ▸ Number of reads vs SHM ▸ Distribution of indel SHMs positions ▸ Distribution of indel SHMs lengths ▸ Distribution of synonymous SHMs positions ▸ Heatmaps of amino acids, or nucleotide substitutions		▸ Mutability frequencies ▸ Visualization of SHM targeting model ▸ Probability density functions resulting from selection analysis ▸ Plot summary stastistics resulting from selection analysis							PLOTS				▸ Mutation tree (for each CDR3 one can visualize the hypermutation process)									PLOTS
	EVOLUTION	Clonal dynamics									EVOLUTION	Clonal dynamics							✓					EVOLUTION	Clonal dynamics					✓
	CONVERGENCE	Convergance of Repertoire		✓	RDI						CONVERGENCE	Convergance of Repertoire												CONVERGENCE	Convergance of Repertoire			✓	✓	✓
	OTHER										OTHER													OTHER		▸ longitudinal phylogenetic “birthday” trees							Generates simulations of Ig reprrtoires with the desired characteristics
